# Supplementary material for: Physiological, Metabolome and Gene Expression Analyses Reveal the Accumulation and Biosynthesis Pathways of Soluble Sugars and Amino Acids in Sweet Sorghum under Osmotic Stresses
Source: Int J Mol Sci. 2024 Aug 16;25(16):8942. doi: 10.3390/ijms25168942 (PMC11354453; doi:10.3390/ijms25168942)
Supplement: Supplementary file 1 [file ijms-25-08942-s001.zip]

Archive with 2 entries (2 files):
- Supplementary Figures S1 and S2.pdf
- Supplementary Tables S1-S13.xlsx
