# Supplementary material for: Physiological, Metabolome and Gene Expression Analyses Reveal the Accumulation and Biosynthesis Pathways of Soluble Sugars and Amino Acids in Sweet Sorghum under Osmotic Stresses
Source: Int J Mol Sci. 2024 Aug 16;25(16):8942. doi: 10.3390/ijms25168942 (PMC11354453; doi:10.3390/ijms25168942)
Supplement: Supplementary file 1 [file ijms-25-08942-s001.zip › Supplementary Tables S1-S13.xlsx]

## Sheet: Table S1
Table S1. Detailed information of the 499 detected metabolites in this study.
ID	Compound	Class	Retention time	Precursor ions (Q1)
10	4-Hydroxybenzoic acid	Benzenoids	146.029	137.024
49	Apiin	Benzenoids	170.797	609.145
53	4-Hydroxystyrene	Benzenoids	168.103	119.05
84	Vanillin	Benzenoids	167.325	151.039
97	Vanillic acid	Benzenoids	154.837	167.034
149	para-Trifluoromethylphenol	Benzenoids	202.939	163.038
159	alpha-Methylstyrene	Benzenoids	24.3108	119.085
166	Dopamine	Benzenoids	32.7771	299.076
167	2,6-Dimethoxy-4-(1-propenyl)phenol	Benzenoids	185.44	195.1
169	2,6-Dimethylaniline	Benzenoids	39.2816	122.096
173	Gentisic acid	Benzenoids	174.494	153.019
178	Phenylacetic acid	Benzenoids	213.121	135.044
203	Benzoic acid	Benzenoids	160.698	121.029
204	Monoisobutyl phthalic acid	Benzenoids	270.047	223.095
247	trans-Isoasarone	Benzenoids	151.848	209.116
261	Rhein	Benzenoids	359.784	283.028
289	N-(p-Hydroxyphenethyl)actinidine	Benzenoids	180.771	269.173
297	Pterosin E	Benzenoids	181.709	233.116
316	3-O-Caffeoyl-4-O-methylquinic acid	Benzenoids	165.452	369.116
319	Monoethylhexyl phthalic acid	Benzenoids	270.404	279.157
332	Glucorhein	Benzenoids	178.591	447.089
358	1,2,3-Trihydroxybenzene	Benzenoids	121.955	125.024
369	p-Cresol	Benzenoids	204.438	109.064
374	2,4,5,6-Phenanthrenetetrol	Benzenoids	146.107	243.06
382	Emodin	Benzenoids	149.209	288.083
391	Capsiate	Benzenoids	227.435	309.204
392	Aniline	Benzenoids	354.372	94.0644
399	Rishitinol	Benzenoids	238.79	235.167
404	Gingerol	Benzenoids	238.684	295.188
405	4-(Hydroxymethyl)benzenediazonium(1+)	Benzenoids	29.8279	136.061
414	1,4,5-Naphthalenetriol	Benzenoids	152.869	177.054
419	(2E)-3-(4-hydroxy-3-methoxyphenyl)prop-2-enal	Benzenoids	148.047	177.055
475	2,2-Bis[4-(2,3-epoxypropoxy)phenyl]propane	Benzenoids	137.328	341.178
478	[7]-Paradol	Benzenoids	244.791	293.209
503	N-Dealkylated tolterodine	Benzenoids	156.223	284.205
509	7,12-Dimethylbenz[a]anthracene	Benzenoids	207.832	257.127
516	5-(3',4'-Dihydroxyphenyl)-gamma-valerolactone	Benzenoids	167.376	209.08
561	Menadione	Benzenoids	10.3216	277.016
562	benzene-1,2,4-triol	Benzenoids	184.686	127.038
9	Hydrogen phosphate	Homogeneous non-metal compounds	24.0241	96.9692
270	Pyrophosphate	Homogeneous non-metal compounds	28.6477	176.935
365	beta-Sitostenone	Homogeneous non-metal compounds	294.209	413.376
445	Amidosulfonic acid	Homogeneous non-metal compounds	33.1606	97.9907
354	3-Methylcyclopentene	Hydrocarbons	10.8137	83.0849
265	Hesperetin 7-neohesperidoside	Lignans, neolignans and related compounds	201.907	609.195
477	(7'R)-(+)-Lyoniresinol 9'-glucoside	Lignans, neolignans and related compounds	166.755	627.225
548	Isolariciresinol 9'-O-alpha-L-arabinofuranoside	Lignans, neolignans and related compounds	205.371	493.202
6	cis,cis-Muconic acid	Lipids and lipid-like molecules	211.33	141.016
60	Ginsenoside F3	Lipids and lipid-like molecules	178.352	753.468
71	Suberic acid	Lipids and lipid-like molecules	191.99	173.081
94	LysoPE(16:0/0:0)	Lipids and lipid-like molecules	293.034	454.289
96	Adipic acid	Lipids and lipid-like molecules	187.349	145.051
110	PC(22:5(7Z,10Z,13Z,16Z,19Z)/14:1(9Z))	Lipids and lipid-like molecules	337.739	778.534
111	Allyl crotonate	Lipids and lipid-like molecules	14.5007	127.075
141	Lauroyl diethanolamide	Lipids and lipid-like molecules	265.552	288.251
144	Furanofukinin	Lipids and lipid-like molecules	264.092	249.183
145	Physalin K	Lipids and lipid-like molecules	171.006	559.177
150	3-Hydroxyvaleric acid	Lipids and lipid-like molecules	40.4621	117.055
164	LysoPE(18:3(6Z,9Z,12Z)/0:0)	Lipids and lipid-like molecules	272.055	476.275
172	Stearidonic acid	Lipids and lipid-like molecules	271.372	277.214
190	Glucosyl (2E,6E,10x)-10,11-dihydroxy-2,6-farnesadienoate	Lipids and lipid-like molecules	203.519	433.241
193	Abscisic acid	Lipids and lipid-like molecules	199.751	263.127
198	Lucernol	Lipids and lipid-like molecules	179.023	285.038
200	Glycerophosphocholine	Lipids and lipid-like molecules	24.6565	258.108
205	Prostaglandin F3a	Lipids and lipid-like molecules	253.042	335.217
206	(2S,4R)-p-Mentha-1(7),5-dien-2-ol acetate	Lipids and lipid-like molecules	181.129	195.136
209	Panaquinquecol 1	Lipids and lipid-like molecules	267.353	293.209
215	Lutein	Lipids and lipid-like molecules	318.375	568.424
219	4-Acetylbutyrate	Lipids and lipid-like molecules	42.3863	131.069
227	1,3,11(13)-Eudesmatrien-12-oic acid	Lipids and lipid-like molecules	205.979	233.152
240	Ganoderic acid A	Lipids and lipid-like molecules	178.345	517.322
241	LysoPC(18:2(9Z,12Z))	Lipids and lipid-like molecules	279.765	520.337
242	Oleamide	Lipids and lipid-like molecules	309.393	282.278
249	Turanose	Lipids and lipid-like molecules	139.558	341.108
263	Palmitic amide	Lipids and lipid-like molecules	306.967	256.262
268	Eplerenone	Lipids and lipid-like molecules	43.593	459.206
271	Genipin	Lipids and lipid-like molecules	149.207	227.09
272	LysoPC(18:0)	Lipids and lipid-like molecules	306.207	524.367
275	PC(16:1(9Z)/20:2(11Z,14Z))	Lipids and lipid-like molecules	312.416	784.579
276	Sugeonol	Lipids and lipid-like molecules	264.701	235.167
282	Prephytoene diphosphate	Lipids and lipid-like molecules	180.2	723.439
283	LysoPC(16:0)	Lipids and lipid-like molecules	290.229	496.336
284	4-(4-Methyl-3-pentenyl)-3-cyclohexene-1-carboxaldehyde	Lipids and lipid-like molecules	265.489	193.157
286	11-Hydroxyandrosterone	Lipids and lipid-like molecules	263.822	307.224
288	Menthadienyl acetate	Lipids and lipid-like molecules	222.097	195.136
290	Annuolide A	Lipids and lipid-like molecules	199.916	247.132
294	PE(16:0/18:3(9Z,12Z,15Z))	Lipids and lipid-like molecules	339.043	714.502
298	17-HDoHE	Lipids and lipid-like molecules	263.341	327.229
300	Methyl jasmonate	Lipids and lipid-like molecules	145.033	225.149
302	1-(sn-Glycero-3-phospho)-1D-myo-inositol	Lipids and lipid-like molecules	26.3317	335.071
304	Procurcumenol	Lipids and lipid-like molecules	222.3	235.167
307	LysoPC(18:3(6Z,9Z,12Z))	Lipids and lipid-like molecules	269.407	518.319
311	(3S,5R,6R,7E)-3,5,6-Trihydroxy-7-megastigmen-9-one	Lipids and lipid-like molecules	172.402	225.147
318	Pseudoionone	Lipids and lipid-like molecules	231.392	193.157
321	Pimelic acid	Lipids and lipid-like molecules	154.353	159.065
324	Palmitic acid	Lipids and lipid-like molecules	226.401	274.272
325	Curdione	Lipids and lipid-like molecules	141.012	219.173
338	Methyl (2E,6Z)-dodecadienoate	Lipids and lipid-like molecules	231.404	211.168
345	Eremopetasidione	Lipids and lipid-like molecules	245.031	237.147
346	13-L-Hydroperoxylinoleic acid	Lipids and lipid-like molecules	252.736	295.225
362	Isohumbertiol	Lipids and lipid-like molecules	12.2609	219.173
367	Valechlorin	Lipids and lipid-like molecules	200.937	459.181
372	(R)-2-Acetoxy-p-mentha-1,8-diene	Lipids and lipid-like molecules	198.181	195.137
378	LysoPC(20:0/0:0)	Lipids and lipid-like molecules	308.948	552.398
384	cis-3-Hexenyl cis-3-hexenoate	Lipids and lipid-like molecules	256.87	197.152
390	2-Phenylethyl pentanoate	Lipids and lipid-like molecules	172.364	207.136
402	2,3-Dinor-6-keto-prostaglandin F1 a	Lipids and lipid-like molecules	227.429	325.2
406	PE(16:0/20:4(5Z,8Z,11Z,14Z))	Lipids and lipid-like molecules	336.834	740.517
409	(10E,12Z)-(9S)-9-Hydroperoxyoctadeca-10,12-dienoic acid	Lipids and lipid-like molecules	276.416	311.222
420	beta-Atlantone	Lipids and lipid-like molecules	201.238	219.173
438	Azelaic acid	Lipids and lipid-like molecules	8.17774	187.097
442	11-alpha-O-beta-D-Glucopyranosyl-16alpha-O-methylneoquassin	Lipids and lipid-like molecules	223.053	569.291
447	Isocrotonic acid	Lipids and lipid-like molecules	23.7786	87.0434
455	Traumatin	Lipids and lipid-like molecules	222.252	213.147
457	Spathulenol	Lipids and lipid-like molecules	22.878	221.184
462	Nandrolone	Lipids and lipid-like molecules	267.275	275.199
465	Dodecanedioic acid	Lipids and lipid-like molecules	209.964	229.143
496	6-Angeloylfuranofukinol	Lipids and lipid-like molecules	245.332	333.202
502	3-Hydroxymethylglutaric acid	Lipids and lipid-like molecules	45.4627	161.045
506	2,3-Diisopropyl-5-methylphenol	Lipids and lipid-like molecules	210.15	193.157
507	4,8 Dimethylnonanoyl carnitine	Lipids and lipid-like molecules	251.692	330.262
513	3-Hydroxy-4-isopropylbenzyl alcohol 3-glucoside	Lipids and lipid-like molecules	165.714	329.156
515	Cycloviolaxanthin	Lipids and lipid-like molecules	297.868	601.421
526	Isobutyl 2-furanpropionate	Lipids and lipid-like molecules	166.333	197.116
528	(3R,7R)-1,3,7-Octanetriol	Lipids and lipid-like molecules	185.65	163.132
544	(2'E,4'Z,7'Z,8E)-Colnelenic acid	Lipids and lipid-like molecules	222.088	293.209
549	Angelic acid	Lipids and lipid-like molecules	28.1778	101.059
551	Gibberellin A123	Lipids and lipid-like molecules	206.219	365.192
553	LysoPE(18:2(9Z,12Z)/0:0)	Lipids and lipid-like molecules	282.625	478.29
554	Cortolone-3-glucuronide	Lipids and lipid-like molecules	236.094	543.27
11	Inosine	Nucleosides, nucleotides, and analogues	22.7483	267.071
17	Adenosine	Nucleosides, nucleotides, and analogues	44.4345	268.102
23	Cyclic GMP	Nucleosides, nucleotides, and analogues	38.7274	344.038
28	Guanosine	Nucleosides, nucleotides, and analogues	39.3931	282.083
66	Cyclic AMP	Nucleosides, nucleotides, and analogues	25.5628	330.057
67	Succinyladenosine	Nucleosides, nucleotides, and analogues	46.1539	384.113
197	Uridine diphosphate-N-acetylglucosamine	Nucleosides, nucleotides, and analogues	31.2522	606.071
231	Flavin Mononucleotide	Nucleosides, nucleotides, and analogues	156.922	455.097
277	N6-Carbamoyl-L-threonyladenosine	Nucleosides, nucleotides, and analogues	139.452	413.139
376	[(2R,3S,4R,5R)-5-(2,4-dioxo-1,2,3,4-tetrahydropyrimidin-1-yl)-3,4-dihydroxyoxolan-2-yl]methyl {[(3R,4S,5S,6R)-3,4,5-trihydroxy-6-(hydroxymethyl)oxan-2-yl phosphonato]oxy}phosphonate	Nucleosides, nucleotides, and analogues	26.4279	565.045
421	3-Methyluridine	Nucleosides, nucleotides, and analogues	205.516	259.095
430	Deoxyadenosine	Nucleosides, nucleotides, and analogues	24.7982	252.106
471	Uridine 5'-diphosphate	Nucleosides, nucleotides, and analogues	26.0297	402.991
514	AICAR	Nucleosides, nucleotides, and analogues	31.9425	337.049
8	Glyoxylic acid	Organic acids and derivatives	24.0113	72.9928
13	2,6-diaminohexanoic acid	Organic acids and derivatives	19.8235	147.112
15	Pyroglutamic acid	Organic acids and derivatives	24.6653	130.049
16	Succinic acid	Organic acids and derivatives	28.2243	117.019
18	L-Proline	Organic acids and derivatives	24.2609	116.07
24	Pipecolic acid	Organic acids and derivatives	19.6041	130.085
29	L-Tyrosine	Organic acids and derivatives	44.0608	182.08
31	L-Leucine	Organic acids and derivatives	26.2758	132.101
38	Protein serine	Organic acids and derivatives	43.9702	106.049
42	L-Glutamic acid	Organic acids and derivatives	22.0937	146.045
47	3,3,5-triiodo-L-thyronine-beta-D-glucuronoside	Organic acids and derivatives	46.0155	132.101
51	Maleic acid	Organic acids and derivatives	44.1016	115.003
57	Phenylalanylproline	Organic acids and derivatives	151.921	263.137
62	Biocytin	Organic acids and derivatives	197.834	371.169
69	2-Ketobutyric acid	Organic acids and derivatives	24.6794	101.024
70	Glutathionate(1-)	Organic acids and derivatives	156.465	306.076
78	L-Arginine	Organic acids and derivatives	23.6066	175.118
81	Citric acid	Organic acids and derivatives	25.3498	191.019
86	Glutathione	Organic acids and derivatives	41.1332	308.089
88	Leucyl-phenylalanine	Organic acids and derivatives	157.932	279.168
104	L-Glutamine	Organic acids and derivatives	24.2358	147.075
126	5-Aminopentanoic acid	Organic acids and derivatives	24.2431	118.085
129	Valine	Organic acids and derivatives	58.2466	118.086
152	1-deoxy-1-(N6-lysino)-D-fructose	Organic acids and derivatives	22.0468	132.03
157	L-Serine	Organic acids and derivatives	22.0273	104.035
170	Prolylphenylalanine	Organic acids and derivatives	46.556	263.137
188	Fumaric acid	Organic acids and derivatives	24.0504	115.003
218	Aspartyl-Tyrosine	Organic acids and derivatives	152.742	297.115
228	L-Asparagine	Organic acids and derivatives	24.6136	133.06
236	N-Nitrosothiazolidine-4-carboxylic acid	Organic acids and derivatives	79.1696	163.017
253	Homocysteine thiolactone	Organic acids and derivatives	19.4051	118.034
259	N-Jasmonoylisoleucine	Organic acids and derivatives	235.4	324.215
262	Oxidized glutathione	Organic acids and derivatives	24.6973	611.142
269	Isocitric acid	Organic acids and derivatives	44.8047	191.019
280	beta-Alanine	Organic acids and derivatives	22.047	88.04
303	(alpha-D-mannosyl)7-beta-D-mannosyl-diacetylchitobiosyl-L-asparagine, isoform A (protein)	Organic acids and derivatives	24.309	90.0543
312	Octadecanamide	Organic acids and derivatives	322.12	284.293
322	Ethenyl acetate	Organic acids and derivatives	213.07	87.0434
330	2-Chloromaleylacetate	Organic acids and derivatives	183.029	192.991
331	N-Acetylglutamic acid	Organic acids and derivatives	24.6717	188.055
348	trans-Aconitic acid	Organic acids and derivatives	26.6835	173.008
356	DL-Homocystine	Organic acids and derivatives	154.655	267.05
397	Homocitrulline	Organic acids and derivatives	192.845	190.119
424	Prehumulinic acid	Organic acids and derivatives	266.123	281.172
435	2-Oxovaleric acid	Organic acids and derivatives	16.6294	115.04
436	D-Lactic acid	Organic acids and derivatives	22.7511	89.024
440	N2-Oxalylarginine	Organic acids and derivatives	158.124	247.108
444	N,N-Dimethylformamide	Organic acids and derivatives	24.8813	74.0595
461	Succinic anhydride	Organic acids and derivatives	24.1506	99.0082
472	L-Lactic acid	Organic acids and derivatives	139.699	89.024
473	Argininosuccinic acid	Organic acids and derivatives	150.034	289.118
474	L-Malic acid	Organic acids and derivatives	26.8519	157.012
479	Aspartyl-Asparagine	Organic acids and derivatives	159.723	248.09
482	3,5-Dicaffeoyl-4-succinoylquinic acid	Organic acids and derivatives	183.763	617.139
488	Ethyl 2-benzylacetoacetate	Organic acids and derivatives	170.197	221.116
519	D-Alanine	Organic acids and derivatives	41.5999	88.04
538	Malonic acid	Organic acids and derivatives	23.395	103.003
541	N1-(2-Methoxy-4-methylbenzyl)-n2-(2-(pyridin-2-yl) ethyl)oxalamide	Organic acids and derivatives	55.3768	328.158
558	Glycylalanylprolylmethionylphenylalanylvalinamide	Organic acids and derivatives	155.925	620.308
563	Pyruvic acid	Organic acids and derivatives	24.0437	87.0084
565	Methionyl-Hydroxyproline	Organic acids and derivatives	131.026	263.105
80	Isobutylpropylamine	Organic nitrogen compounds	283.093	116.142
83	Phytosphingosine	Organic nitrogen compounds	254.13	318.298
124	Sphinganine	Organic nitrogen compounds	260.507	302.303
176	Dehydrophytosphingosine	Organic nitrogen compounds	246.128	316.282
252	Diethanolamine	Organic nitrogen compounds	352.191	74.0959
357	Tripropylamine	Organic nitrogen compounds	349.971	144.174
426	Triethylamine	Organic nitrogen compounds	186.521	102.127
433	2-Methylbutylamine	Organic nitrogen compounds	186.351	88.1114
7	Diacetone alcohol	Organic oxygen compounds	215.722	115.076
33	Dhurrin	Organic oxygen compounds	95.1735	334.087
36	Galactaric acid	Organic oxygen compounds	29.2395	209.029
52	Raffinose	Organic oxygen compounds	24.0225	503.159
54	Trehalose	Organic oxygen compounds	139.618	325.111
72	L-Gulose	Organic oxygen compounds	176.664	179.055
79	Glyceraldehyde	Organic oxygen compounds	121.207	89.024
85	Alpha-D-Glucose	Organic oxygen compounds	121.171	179.055
105	Quinic acid	Organic oxygen compounds	22.0895	191.055
114	Vanilloloside	Organic oxygen compounds	161.867	339.105
135	Octanal	Organic oxygen compounds	174.016	129.127
146	Sucrose	Organic oxygen compounds	24.7806	365.104
158	myo-Inositol	Organic oxygen compounds	22.7396	179.055
160	Hydrojuglone glucoside	Organic oxygen compounds	177.251	339.105
163	3-Methyl-1-(2,4,6-trihydroxyphenyl)-1-butanone	Organic oxygen compounds	167	211.095
165	Glucose 6-phosphate	Organic oxygen compounds	26.6219	259.022
177	D-Maltose	Organic oxygen compounds	54.8351	341.108
183	Glyceric acid	Organic oxygen compounds	22.7487	105.019
185	Melezitose	Organic oxygen compounds	140.215	503.159
210	2-Hydroxy-4-methylbenzaldehyde	Organic oxygen compounds	30.9726	137.064
220	D-Glucaric acid	Organic oxygen compounds	44.8047	209.029
224	Gluconolactone	Organic oxygen compounds	22.0944	195.05
233	7-Hydroxy-5-(4-hydroxy-2-oxopentyl)-2-methylchromone 7-glucoside	Organic oxygen compounds	175.654	439.153
237	Acetophenone	Organic oxygen compounds	25.9354	121.064
281	Melibiose	Organic oxygen compounds	24.066	381.077
293	Eremopetasinorone A	Organic oxygen compounds	222.956	207.136
296	Mannose 6-phosphate	Organic oxygen compounds	42.5804	259.022
306	Jasmolone glucoside	Organic oxygen compounds	225.578	343.173
308	Erythronic acid	Organic oxygen compounds	26.3538	137.045
323	1-Phosphatidyl-1D-myo-inositol 3-phosphate	Organic oxygen compounds	45.725	471.032
327	D-Sedoheptulose 7-phosphate	Organic oxygen compounds	26.3282	289.032
359	3-O-p-Coumaroylquinic acid	Organic oxygen compounds	161.561	337.092
366	Dide-O-methylsimmondsin	Organic oxygen compounds	140.103	346.147
408	Toxin FS2	Organic oxygen compounds	204.034	253.178
412	2,2,6,7-Tetramethylbicyclo[4.3.0]nona-1(9),4-dien-8-one	Organic oxygen compounds	186.969	191.142
413	(2R*,3R*)-1,2,3-Butanetriol	Organic oxygen compounds	185.76	107.069
425	10beta-12,13-Dinor-8-oxo-6-eremophilen-11-al	Organic oxygen compounds	158.294	207.136
431	Chlorogenic acid	Organic oxygen compounds	24.3508	355.105
439	Zerumbone oxide	Organic oxygen compounds	24.2915	235.164
448	5-Aminoimidazole ribonucleotide	Organic oxygen compounds	22.2742	296.064
469	(2R)-2-Hydroxy-2-methylbutanenitrile	Organic oxygen compounds	133.39	100.075
494	Coniferin	Organic oxygen compounds	149.346	387.128
522	2'-Hydroxyacetophenone	Organic oxygen compounds	227.165	137.059
531	Glucaric acid	Organic oxygen compounds	59.1974	209.029
532	4',6'-Dihydroxy-2'-methoxyacetophenone 6'-glucoside	Organic oxygen compounds	154.88	345.113
543	Alpha-Lactose	Organic oxygen compounds	97.816	341.108
550	Cappariloside A	Organic oxygen compounds	45.0609	335.139
5	Pyrrolidine	Organoheterocyclic compounds	338.074	72.0802
37	Murrayanol	Organoheterocyclic compounds	203.77	405.115
64	Riboflavin	Organoheterocyclic compounds	156.945	377.143
68	5,5-Dimethyl-2(5H)-furanone	Organoheterocyclic compounds	14.8546	113.059
74	Patulin	Organoheterocyclic compounds	140.394	153.016
82	(R)-lipoic acid	Organoheterocyclic compounds	354.111	223.019
87	L-Tryptophan	Organoheterocyclic compounds	68.8659	205.096
89	2-Benzofurancarboxaldehyde	Organoheterocyclic compounds	148.696	147.043
118	2-Furoic acid	Organoheterocyclic compounds	25.379	111.008
120	Halosulfuron-methyl	Organoheterocyclic compounds	61.3095	433.039
125	Metenamine	Organoheterocyclic compounds	359.075	141.112
132	Erinapyrone C	Organoheterocyclic compounds	187.702	187.063
140	Dihydroactinidiolide	Organoheterocyclic compounds	219.353	181.121
156	Methoxybrassitin	Organoheterocyclic compounds	209.577	251.09
161	Hypoxanthine	Organoheterocyclic compounds	22.0467	135.029
191	Eugenitin	Organoheterocyclic compounds	211.478	221.08
212	Flumioxazin	Organoheterocyclic compounds	163.554	355.1
214	Artonol B	Organoheterocyclic compounds	39.1119	421.13
221	Nb-trans-Feruloylserotonin glucoside	Organoheterocyclic compounds	160.953	515.199
232	2-Piperidinone	Organoheterocyclic compounds	38.5061	100.075
234	5-Methylthiazole	Organoheterocyclic compounds	19.6436	100.024
244	m-chlorophenylpiperazine (m-CPP)	Organoheterocyclic compounds	163.677	197.08
309	Piperidine	Organoheterocyclic compounds	26.2758	86.0958
337	Trifolin	Organoheterocyclic compounds	298.336	449.104
339	8-Hydroxyadenine	Organoheterocyclic compounds	26.2231	152.056
377	Hexyl 2-furoate	Organoheterocyclic compounds	180.252	197.116
385	7,12-Dimethylbenz[a]anthracene 5,6-oxide	Organoheterocyclic compounds	187.965	273.132
403	Citrinin	Organoheterocyclic compounds	171.046	251.09
428	Morpholine	Organoheterocyclic compounds	54.772	88.0751
429	Pyridine	Organoheterocyclic compounds	184.721	80.0488
432	Adenine	Organoheterocyclic compounds	150.387	136.061
437	Niacinamide	Organoheterocyclic compounds	24.3298	123.054
466	Levoglucosan	Organoheterocyclic compounds	30.3446	221.066
467	Allixin	Organoheterocyclic compounds	212.803	227.124
484	Diosbulbin B	Organoheterocyclic compounds	54.6065	345.129
485	(5R,6S)-5,6-Epoxy-7-megastigmen-9-one	Organoheterocyclic compounds	204.493	209.152
486	Norclozapine	Organoheterocyclic compounds	187.719	313.124
491	Maltol	Organoheterocyclic compounds	225.451	127.038
492	7,8-Dihydroneopterin	Organoheterocyclic compounds	24.2479	256.1
495	4-Hydroxyxanthone	Organoheterocyclic compounds	18.2413	213.06
500	Thiazopyr	Organoheterocyclic compounds	45.7535	397.095
505	Carbadox	Organoheterocyclic compounds	121.174	261.058
512	Folinic acid	Organoheterocyclic compounds	46.9918	474.17
555	(-)-Salsoline	Organoheterocyclic compounds	172.052	194.114
557	3'-N-Acetyl-4'-O-(9-octadecenoyl)fusarochromanone	Organoheterocyclic compounds	297.817	599.405
560	(+)-2,3-Dihydro-3-methyl-1H-pyrrole	Organoheterocyclic compounds	26.7521	84.0802
564	2-Propylpyridine	Organoheterocyclic compounds	354.426	122.096
520	(-)-1-Methylpropyl 1-propenyl disulfide	Organosulfur compounds	20.8229	163.062
2	Dimethadione	Others	22.7079	128.035
12	Monomethyl fumarate	Others	26.6835	129.019
19	Vitexin	Others	176.071	431.096
20	5'-Deoxy-5'-methylthioadenosine	Others	150.854	298.095
21	5-Feruloylquinic acid	Others	163.027	367.101
26	Methylthiouracil	Others	155.827	141.016
27	3-Hydroxycinnamic acid	Others	165.631	163.039
30	D-Pantothenic Acid	Others	43.8362	220.117
41	D-Phenylalanine	Others	38.7935	166.085
45	Isovitexin	Others	187.576	433.111
46	Terephthalic-Acid	Others	159.512	165.018
50	D-(+)-Mannose	Others	91.6959	179.055
56	5,7-dihydroxy-2-(4-hydroxyphenyl)-6-methoxy-4H-chromen-4-one	Others	214.421	299.054
59	Ombuoside	Others	177.327	637.176
63	L-Uridine	Others	30.6441	243.061
65	D-Malate	Others	24.0497	133.014
73	5-Hydroxy-3-(4-hydroxybenzyl)-7,8-dimethoxy-4-chromanone	Others	235.427	331.116
75	p-Mentha-1,8-dien-7-ol	Others	171.797	135.116
95	8-Azaguanine	Others	193.926	151.039
98	Apigenin-7-O-rutinoside	Others	182.956	579.169
101	Androsin	Others	140.697	327.107
102	Isoschaftoside	Others	183.495	565.152
103	Scopolin	Others	146.749	353.086
108	Traumatic Acid	Others	226.893	227.128
113	5,8-Dihydroxy-3-(4-hydroxybenzyl)-7-methoxy-4-chromanone	Others	228.04	317.1
119	3,5-Dihydroxyacetophenone	Others	45.4627	151.039
128	Flavin Adenine Dinucleotide	Others	147.95	784.148
130	Cyanidin 3-laminaribioside	Others	171.085	611.156
131	Taurocholic acid (sodium)	Others	192.591	516.314
133	Xylotriose	Others	23.6683	473.161
137	Leu-Leu-OH	Others	141.721	245.184
139	3-O-Feruloylquinic acid	Others	148.687	367.102
142	Hesperidin methylchalcone	Others	168.078	623.195
143	Tivozanib	Others	24.0437	453.099
148	DL-Threonine	Others	22.0953	118.05
151	N-methyl-L-glutamic Acid	Others	24.6648	162.075
153	Atractyloside A	Others	161.55	447.221
154	Peonidin 3-rhamnoside	Others	156.381	448.131
162	Oxoadipic acid	Others	25.3528	159.029
174	2-O-Beta-D-Glucopyranosyl-L-ascorbic acid	Others	24.0459	337.075
175	Pinoresinol Diglucoside	Others	231.581	727.235
179	Afalanine	Others	158.202	206.081
182	Barlerin	Others	157.931	447.149
187	4,6-Dioxoheptanoic acid	Others	105.157	157.05
192	Sweroside	Others	146.694	357.118
207	Cyanidin 3-(3''-malonyl-glucoside)	Others	186.404	535.105
208	Bisindolylmaleimide VIII (acetate)	Others	140.828	397.169
213	Albendazole sulfoxide	Others	137.018	280.082
216	2,3-Dihydro-7-hydroxy-2-methyl-4-oxo-4H-1-benzopyran-5-acetic acid	Others	212.065	237.074
217	(-)-Camphoric acid	Others	185.452	199.096
222	Salidroside	Others	135.926	299.113
225	3-Octanol glucoside	Others	205.868	293.194
226	Motesanib	Others	31.152	374.2
229	Ricolinostat	Others	140.371	416.21
230	Ac-DL-Trp-OH	Others	175.668	247.111
235	Saponarin	Others	160.725	593.148
245	Cis-Aconitic Acid	Others	166.071	173.008
251	3-Amino-4-methylpentanoic acid	Others	148.341	114.09
254	Hydroxytanshinone	Others	174.545	311.126
256	Idalopirdine Hydrochloride	Others	25.0065	399.143
258	ent-17-Oxo-15-kauren-19-oic acid	Others	240.056	317.209
260	Bilobanone	Others	228.098	233.152
264	Methyl deacetylasperulosidate	Others	132.077	403.123
273	Paeonolide	Others	174.376	519.184
278	Dihydrocoriandrin	Others	171.678	233.079
291	Euphorbia Factor L2	Others	153.429	643.275
292	Desglucocoroloside	Others	191.44	505.311
295	6-Acetamidohexanoic acid	Others	147.098	172.097
305	Xanthatin	Others	176.053	229.121
313	Acrivastine	Others	166.667	365.179
320	Rhein 8-Glucoside	Others	178.661	445.076
329	Picroside I	Others	156.436	551.176
333	Piboserod	Others	171.134	370.241
334	Eleutheroside E	Others	174.735	741.259
343	Methyl 3,4-dihydroxybenzoate	Others	40.7256	167.034
344	Eriodictyol-7-O-glucoside	Others	162.706	449.108
350	N-Acetyl-L-tryptophan	Others	201.48	229.099
352	2-Methylcyclopentane-1,3-dione	Others	222.078	113.059
353	D-Biotin	Others	127.522	245.094
355	Apiopaeonoside	Others	147.237	459.148
364	Ajmalicine	Others	78.6518	397.17
370	5,6,7-trihydroxy-2-(4-hydroxyphenyl)-4H-chromen-4-one	Others	197.823	289.069
373	D-Lyxose	Others	23.3857	149.045
381	3,4-Dimethoxyphenylacetic acid	Others	147.836	197.08
394	Diuron	Others	32.8576	254.999
400	(Rac)-Hesperetin	Others	206.947	301.07
407	Oxoglutaric acid	Others	24.6794	145.014
410	Glucovanillin	Others	45.4627	313.092
418	Dehydroandrographolide succinate	Others	153.28	550.252
422	Vericiguat	Others	40.7386	449.124
441	trans-3-Feruloylcorosolic acid	Others	194.553	649.405
443	Helicin	Others	24.6591	329.086
446	Gentiopicroside	Others	150.487	374.143
458	Spinosin	Others	180.53	607.165
459	Taurohyodeoxycholic acid	Others	170.344	482.303
470	Demeclocycline (hydrochloride)	Others	225.394	465.114
483	Deoxyelephantopin	Others	78.6196	345.129
489	D-Ribonolactone	Others	22.132	165.04
497	Febrifugine	Others	161.629	302.149
498	Edulone A	Others	145.657	415.132
501	Prim-O-glucosylcimifugin	Others	39.3323	527.164
511	RO1138452	Others	168.054	368.199
517	EGFR-IN-12	Others	47.1017	472.157
523	Hexahydrocurcumin	Others	118.153	357.163
524	Lithospermoside	Others	139.601	312.106
529	Wogonoside	Others	212.107	459.092
530	Swertiamarin	Others	58.029	375.137
533	Parecoxib	Others	54.0905	371.1
542	Racecadotril	Others	62.0733	430.142
546	Blebbistatin	Others	38.7864	309.118
556	Linarin	Others	177.411	591.17
566	Shogaol	Others	238.311	277.178
3	Aflatoxin B2	Phenylpropanoids and polyketides	233.407	315.084
14	Luteolin 7-glucoside	Phenylpropanoids and polyketides	224.799	449.106
22	Licochalcone B	Phenylpropanoids and polyketides	199.997	287.089
25	Cyanidin 3-galactoside	Phenylpropanoids and polyketides	238.066	449.106
34	Peonidin-3-glucoside	Phenylpropanoids and polyketides	185.022	463.122
35	Chrysoeriol	Phenylpropanoids and polyketides	189.485	299.054
44	2-Hydroxycinnamic acid	Phenylpropanoids and polyketides	148.004	163.039
55	5,7-dihydroxy-2-(2,3,4-trihydroxyphenyl)-4H-chromen-4-one	Phenylpropanoids and polyketides	207.623	283.024
58	Astragalin	Phenylpropanoids and polyketides	202.248	449.106
61	5,7-Dihydroxy-4'-methoxy-8-methylisoflavanone	Phenylpropanoids and polyketides	216.536	301.105
76	Naringenin	Phenylpropanoids and polyketides	177.689	273.074
77	Kaempferide	Phenylpropanoids and polyketides	214.726	301.069
90	trans-Ferulic acid	Phenylpropanoids and polyketides	169.708	193.05
99	Norartocarpetin	Phenylpropanoids and polyketides	146.968	287.042
100	3,3',7-Trihydroxy-4'-methoxyflavone	Phenylpropanoids and polyketides	184.573	301.069
106	(-)-Epigallocatechin	Phenylpropanoids and polyketides	29.081	307.082
107	Mahaleboside	Phenylpropanoids and polyketides	181.026	325.09
109	Isoferulic acid	Phenylpropanoids and polyketides	152.22	193.05
112	5,7-dihydroxy-2-(4-hydroxy-3,5-dimethoxyphenyl)-4H-chromen-4-one	Phenylpropanoids and polyketides	186.274	329.066
117	4-Methylumbelliferone	Phenylpropanoids and polyketides	210.128	177.054
121	Malvidin 3-glucoside	Phenylpropanoids and polyketides	182.365	491.118
123	Eupatilin	Phenylpropanoids and polyketides	219.263	343.081
127	3-(3,4-Dihydroxy-5-methoxy)-2-propenoic acid	Phenylpropanoids and polyketides	168.124	209.045
134	Diosmin	Phenylpropanoids and polyketides	180.336	609.179
138	Genistin	Phenylpropanoids and polyketides	202.129	431.097
147	Gnaphaliin	Phenylpropanoids and polyketides	233.069	313.07
155	Limocitrin	Phenylpropanoids and polyketides	160.701	345.054
181	Glicoricone	Phenylpropanoids and polyketides	216.49	369.131
184	Formononetin	Phenylpropanoids and polyketides	185.537	267.065
189	Corymboside	Phenylpropanoids and polyketides	165.567	565.153
194	Cyanidin 3-glucoside	Phenylpropanoids and polyketides	200.804	448.096
196	Vicenin 2	Phenylpropanoids and polyketides	160.996	595.163
199	Luteolin	Phenylpropanoids and polyketides	207.743	285.04
202	Kanzonol J	Phenylpropanoids and polyketides	149.373	423.221
223	Xanthohumol B	Phenylpropanoids and polyketides	203.214	371.147
238	Rhapontigenin	Phenylpropanoids and polyketides	187.695	259.095
243	3-(3-Hydroxyphenyl)propanoic acid	Phenylpropanoids and polyketides	168.92	165.055
246	Loquatoside	Phenylpropanoids and polyketides	145.586	439.126
248	3,5,7-trihydroxy-2-(4-hydroxyphenyl)-3,4-dihydro-2H-1-benzopyran-4-one	Phenylpropanoids and polyketides	197.456	287.055
250	Didymin	Phenylpropanoids and polyketides	147.032	639.191
255	Genistein	Phenylpropanoids and polyketides	217.702	271.058
267	5,7-dihydroxy-2-(4-hydroxyphenyl)-6-[3,4,5-trihydroxy-6-(hydroxymethyl)oxan-2-yl]-4H-chromen-4-one	Phenylpropanoids and polyketides	202.415	433.111
274	Neohesperidin dihydrochalcone	Phenylpropanoids and polyketides	161.644	611.189
299	Eriodictyol 7-(6-galloylglucoside)	Phenylpropanoids and polyketides	160.251	603.129
301	Fragransol D	Phenylpropanoids and polyketides	216.745	371.147
314	(R)-Heraclenol 2'-(3-methylbutanoate)	Phenylpropanoids and polyketides	167.745	371.147
326	Sakuranetin	Phenylpropanoids and polyketides	199.842	285.076
328	Desmethylxanthohumol	Phenylpropanoids and polyketides	174.881	341.136
335	7-Ethoxy-4-methyl-2H-1-benzopyran-2-one	Phenylpropanoids and polyketides	270.716	205.084
336	2-(3,4-dihydroxyphenyl)-5,7-dihydroxy-3-[(3,4,5-trihydroxy-6-methyloxan-2-yl)oxy]-4H-chromen-4-one	Phenylpropanoids and polyketides	228.056	447.091
340	6''-Malonylgenistin	Phenylpropanoids and polyketides	193.123	519.111
342	Glycitein	Phenylpropanoids and polyketides	237.399	285.074
347	Biorobin	Phenylpropanoids and polyketides	175.307	593.148
349	Quercitrin	Phenylpropanoids and polyketides	359.425	449.106
351	5,7-dihydroxy-2-(4-hydroxyphenyl)-3,4-dihydro-2H-1-benzopyran-4-one	Phenylpropanoids and polyketides	197.348	271.049
360	3,4,5-Trimethoxycinnamic acid	Phenylpropanoids and polyketides	171.637	237.076
363	Kaempferol	Phenylpropanoids and polyketides	248.568	285.04
368	3-Caffeoylpelargonidin 5-glucoside	Phenylpropanoids and polyketides	161.045	596.166
371	5,7,8-Trihydroxyflavanone 7-glucoside	Phenylpropanoids and polyketides	187.48	435.116
379	1,6-Digalloyl-beta-D-glucopyranose	Phenylpropanoids and polyketides	213.18	483.088
383	Licoisoflavone A	Phenylpropanoids and polyketides	156.273	355.115
386	Malvidin 3-(6-acetylglucoside)	Phenylpropanoids and polyketides	282.05	536.162
387	Aesculetin	Phenylpropanoids and polyketides	169.708	177.019
393	6-hydroxy-2-phenyl-4H-chromen-4-one	Phenylpropanoids and polyketides	27.6586	261.056
396	Isomucronulatol	Phenylpropanoids and polyketides	218.835	303.12
415	Licoflavonol	Phenylpropanoids and polyketides	197.183	355.126
417	Xanthotoxol glucoside	Phenylpropanoids and polyketides	139.093	365.091
449	4-Hydroxy-8-methoxy-2H-furo[2,3-h]-1-benzopyran-2-one	Phenylpropanoids and polyketides	13.5496	233.045
450	4-Coumaroyl-2-hydroxyputrescine	Phenylpropanoids and polyketides	156.544	251.143
451	Ononin	Phenylpropanoids and polyketides	167.725	431.13
456	Shoyuflavone A	Phenylpropanoids and polyketides	171.738	387.072
487	Xanthohumol E	Phenylpropanoids and polyketides	144.066	407.186
508	Hesperidin	Phenylpropanoids and polyketides	161.547	609.181
521	6''-p-Coumaroylprunin	Phenylpropanoids and polyketides	220.142	581.162
525	3'-Hydroxydaidzein	Phenylpropanoids and polyketides	187.666	271.058
535	Narirutin	Phenylpropanoids and polyketides	136.539	625.174
540	(7'S,8'S)-4,7'-Epoxy-3,8'-bilign-7-ene-3',5-dimethoxy-4',9,9'-triol 4'-glucoside	Phenylpropanoids and polyketides	155.439	521.199
547	Prunin 6''-O-gallate	Phenylpropanoids and polyketides	165.683	587.133
552	Hesperetin	Phenylpropanoids and polyketides	185.005	301.07

## Sheet: Table S2
Table S2. Differentially accumulated metabolites identified in stems of 20% PEG-treated sweet sorghum compared with the control.
ID	Compound	VIP	P-value	Me-Control	Me-Treated	Log2FC (PEG_5 d /Control_5 d)
214	Artonol B	1.87737	0.0013319	0.000293431	0.0439765	7.22757
457	Spathulenol	1.86413	2.93074e-06	0.020442	1.56884	6.26202
18	L-Proline	1.8778	1.98208e-05	1.26259	65.1116	5.68846
226	Motesanib	1.74435	0.000165364	0.00820326	0.298102	5.18347
333	Piboserod	1.80237	0.000206511	0.0198842	0.647438	5.02505
117	4-Methylumbelliferone	1.65768	0.0231234	0.00921776	0.273637	4.8917
439	Zerumbone oxide	1.85658	0.00014739	0.0153023	0.450141	4.87856
290	Annuolide A	1.69334	3.6689e-05	0.00468624	0.122409	4.70714
414	1,4,5-Naphthalenetriol	1.58352	1.0911e-05	0.0556246	1.36991	4.62221
133	Xylotriose	1.14282	0.0323148	0.0810503	1.93387	4.57653
76	Naringenin	1.70428	0.0390792	0.0355042	0.766883	4.43294
193	Abscisic acid	1.55096	0.0033623	0.00275651	0.046871	4.08778
475	2,2-Bis[4-(2,3-epoxypropoxy)phenyl]propane	1.59885	0.00437791	0.00431794	0.0678381	3.97368
470	Demeclocycline (hydrochloride)	1.58598	0.00575485	0.00308118	0.0443233	3.84651
126	5-Aminopentanoic acid	1.86908	6.58858e-06	2.63502	33.7858	3.68053
139	3-O-Feruloylquinic acid	1.79528	0.00669358	0.173439	1.94132	3.48454
431	Chlorogenic acid	1.77682	0.0160423	0.0408852	0.452397	3.46794
265	Hesperetin 7-neohesperidoside	1.76364	0.00370467	0.00390867	0.0344205	3.13852
473	Argininosuccinic acid	1.80268	0.000542702	0.00864528	0.0741335	3.10014
156	Methoxybrassitin	1.52338	0.0348657	0.00889691	0.0726931	3.03044
181	Glicoricone	1.82618	0.00423647	0.0979511	0.715815	2.86945
301	Fragransol D	1.80572	0.00341986	0.0331646	0.219488	2.72643
223	Xanthohumol B	1.80332	0.00288059	0.030813	0.198342	2.68638
494	Coniferin	1.7852	0.00301925	0.0630591	0.400644	2.66754
334	Eleutheroside E	1.60022	2.0743e-06	0.00308379	0.019545	2.66402
271	Genipin	1.85395	0.00135411	0.206912	1.29387	2.6446
281	Melibiose	1.70302	3.14639e-05	37.9597	215.318	2.50393
342	Glycitein	1.6622	0.00640105	0.00770356	0.04335	2.49243
387	Aesculetin	1.72106	0.00292822	0.0558959	0.314235	2.49103
540	(7'S,8'S)-4,7'-Epoxy-3,8'-bilign-7-ene-3',5-dimethoxy-4',9,9'-triol 4'-glucoside	1.83078	0.00114489	0.0237081	0.128981	2.44371
415	Licoflavonol	1.48356	0.000595888	0.00176598	0.00949393	2.42653
228	L-Asparagine	1.78708	4.79315e-05	1.87309	10.0247	2.42008
175	Pinoresinol Diglucoside	1.78096	0.00461459	0.0317828	0.168095	2.40296
151	N-methyl-L-glutamic Acid	1.71621	0.00469215	0.199784	1.02746	2.36257
268	Eplerenone	1.40223	0.000379787	0.000859539	0.00425439	2.30732
291	Euphorbia Factor L2	1.81756	0.000381531	0.043324	0.212039	2.29109
264	Methyl deacetylasperulosidate	1.77143	0.00193641	0.00341158	0.0165804	2.28097
75	p-Mentha-1,8-dien-7-ol	1.25588	0.000152838	0.0149126	0.0716156	2.26374
107	Mahaleboside	1.71204	0.00654118	0.0148337	0.0709938	2.25881
477	(7'R)-(+)-Lyoniresinol 9'-glucoside	1.62261	0.0189698	0.0881415	0.416507	2.24045
383	Licoisoflavone A	1.80976	0.00159962	0.0380381	0.178334	2.22907
381	3,4-Dimethoxyphenylacetic acid	1.8116	0.000991726	0.052853	0.246625	2.22226
329	Picroside I	1.79148	0.0037127	0.0588664	0.261757	2.15271
273	Paeonolide	1.77731	0.00144928	0.140957	0.57963	2.03987
516	5-(3',4'-Dihydroxyphenyl)-gamma-valerolactone	1.87654	5.9533e-05	0.353688	1.45198	2.03747
146	Sucrose	1.57132	3.38274e-05	2.45653	9.76389	1.99083
461	Succinic anhydride	1.41373	0.0418173	0.085709	0.339464	1.98574
328	Desmethylxanthohumol	1.85754	0.000496166	0.265272	1.04459	1.97739
157	L-Serine	1.34395	0.00824225	0.264286	1.03901	1.97504
503	N-Dealkylated tolterodine	1.78981	4.67609e-07	0.0106146	0.0411807	1.95592
250	Didymin	1.74894	0.00305593	0.00873191	0.0336721	1.94718
254	Hydroxytanshinone	1.86367	0.000251805	0.268408	1.01084	1.91305
278	Dihydrocoriandrin	1.84832	0.00033782	0.171113	0.643443	1.91086
123	Eupatilin	1.17482	0.0113221	0.00303995	0.0112336	1.8857
78	L-Arginine	1.84914	3.79786e-05	1.27866	4.63967	1.85939
314	(R)-Heraclenol 2'-(3-methylbutanoate)	1.75026	0.00313998	0.102026	0.369046	1.85486
274	Neohesperidin dihydrochalcone	1.60338	0.000495226	0.0186961	0.0673024	1.84792
145	Physalin K	1.84852	0.000308426	0.197104	0.703585	1.83576
129	Valine	1.86972	0.000162482	0.433708	1.53806	1.82631
35	Chrysoeriol	1.7653	6.76738e-05	0.127225	0.450216	1.82323
38	Protein serine	1.76543	0.000201365	0.0719925	0.250555	1.79921
59	Ombuoside	1.7643	0.00230794	0.404381	1.40405	1.7958
245	Cis-Aconitic Acid	1.75111	9.20921e-05	0.0534628	0.183117	1.77616
450	4-Coumaroyl-2-hydroxyputrescine	1.73124	2.30863e-07	0.00944322	0.0320893	1.76474
153	Atractyloside A	1.53671	0.0105254	0.0178503	0.0603193	1.75667
192	Sweroside	1.68334	0.00822917	0.0586036	0.189571	1.69367
484	Diosbulbin B	1.83098	1.1261e-08	0.0243913	0.0785514	1.68727
446	Gentiopicroside	1.74079	6.10528e-05	0.00393283	0.0126092	1.68084
142	Hesperidin methylchalcone	1.72872	0.00301907	0.0111004	0.0349258	1.65368
448	5-Aminoimidazole ribonucleotide	1.68606	0.00174693	0.25883	0.810625	1.64703
184	Formononetin	1.05846	0.0134031	0.0104461	0.0314179	1.58862
31	L-Leucine	1.85163	4.23256e-08	3.76325	11.263	1.58154
505	Carbadox	1.12576	0.0490802	0.0359006	0.106353	1.56677
103	Scopolin	1.49961	0.0045301	0.115715	0.340636	1.55766
121	Malvidin 3-glucoside	1.72337	0.0024115	0.720434	2.10271	1.54531
309	Piperidine	1.85338	3.19034e-08	6.09259	17.4673	1.51953
488	Ethyl 2-benzylacetoacetate	1.81795	1.88489e-06	0.1901	0.534041	1.49019
21	5-Feruloylquinic acid	1.40655	0.0303044	1.25382	3.47057	1.46884
148	DL-Threonine	1.55233	0.0299171	0.0869035	0.239991	1.46549
50	D-(+)-Mannose	1.51987	0.0199502	8.54755	23.6043	1.46547
343	Methyl 3,4-dihydroxybenzoate	1.63611	0.0122149	0.182652	0.502535	1.46013
535	Narirutin	1.59043	0.0120985	0.220908	0.607651	1.4598
513	3-Hydroxy-4-isopropylbenzyl alcohol 3-glucoside	1.17723	0.00285462	0.0053107	0.0145197	1.45103
222	Salidroside	1.63065	0.018319	0.0707541	0.188972	1.41729
200	Glycerophosphocholine	1.35372	0.0233708	0.131782	0.349056	1.40531
425	10beta-12,13-Dinor-8-oxo-6-eremophilen-11-al	1.81446	5.67286e-07	0.0693746	0.183663	1.40458
112	5,7-dihydroxy-2-(4-hydroxy-3,5-dimethoxyphenyl)-4H-chromen-4-one	1.64638	0.00166073	0.592762	1.55601	1.39233
303	(alpha-D-mannosyl)7-beta-D-mannosyl-diacetylchitobiosyl-L-asparagine, isoform A (protein)	1.72957	0.000779615	0.773249	2.02315	1.3876
543	Alpha-Lactose	1.65497	0.00735779	0.121766	0.316385	1.37757
85	Alpha-D-Glucose	1.53744	0.0297205	8.81033	22.7653	1.36957
182	Barlerin	1.46173	0.0200181	0.228977	0.58677	1.35759
456	Shoyuflavone A	1.79858	2.15e-06	0.0169003	0.0431864	1.35353
355	Apiopaeonoside	1.59741	0.0188019	0.0730222	0.185981	1.34875
47	3,3,5-triiodo-L-thyronine-beta-D-glucuronoside	1.35834	0.0145386	0.116596	0.294128	1.33493
458	Spinosin	1.56574	0.012206	0.142392	0.35799	1.33005
556	Linarin	1.56854	0.0014586	0.176375	0.441303	1.32312
134	Diosmin	1.77839	0.000206669	0.306057	0.757016	1.30652
104	L-Glutamine	1.6609	0.00330995	3.18563	7.79688	1.29132
360	3,4,5-Trimethoxycinnamic acid	1.51526	0.001146	0.0871061	0.212469	1.28641
483	Deoxyelephantopin	1.83385	3.93751e-09	0.0365568	0.0888057	1.28051
316	3-O-Caffeoyl-4-O-methylquinic acid	1.5508	0.00375525	0.281349	0.674284	1.261
530	Swertiamarin	1.54266	0.0137255	0.0899681	0.208614	1.21335
217	(-)-Camphoric acid	1.50589	0.0177361	0.336388	0.779239	1.21194
550	Cappariloside A	1.43461	0.0418674	0.0209022	0.0477993	1.19333
508	Hesperidin	1.40539	0.0187666	0.298053	0.680975	1.19203
79	Glyceraldehyde	1.49525	0.0333603	4.99603	11.2732	1.17404
98	Apigenin-7-O-rutinoside	1.64999	0.00840264	0.23853	0.534077	1.16288
52	Raffinose	1.5662	0.0199223	0.0284677	0.0632131	1.1509
3	Aflatoxin B2	1.0822	0.0469831	0.0568762	0.123915	1.12346
487	Xanthohumol E	1.23929	0.0210983	0.0189968	0.041027	1.11082
12	Monomethyl fumarate	1.63783	0.00669094	69.326	149.104	1.10485
73	5-Hydroxy-3-(4-hydroxybenzyl)-7,8-dimethoxy-4-chromanone	1.70184	0.00457578	0.311314	0.66363	1.09201
344	Eriodictyol-7-O-glucoside	1.62521	0.000226567	0.159355	0.332065	1.05922
13	2,6-diaminohexanoic acid	1.77908	2.90029e-05	0.0727521	0.149851	1.04247
42	L-Glutamic acid	1.36432	0.0434372	1.61517	3.32606	1.04212
191	Eugenitin	1.47552	0.0367001	0.0454561	0.0930181	1.03304
62	Biocytin	1.46178	0.0076375	0.325499	0.663694	1.02786
280	beta-Alanine	1.36383	0.0384984	0.415585	0.840457	1.01603
410	Glucovanillin	1.45622	0.0138336	1.04927	2.10468	1.00422
61	5,7-Dihydroxy-4'-methoxy-8-methylisoflavanone	1.08576	0.0234543	0.544539	0.264143	-1.04371
164	LysoPE(18:3(6Z,9Z,12Z)/0:0)	1.66199	0.00373808	0.22751	0.105264	-1.11192
124	Sphinganine	1.6114	3.45714e-05	2.50951	1.15873	-1.11487
299	Eriodictyol 7-(6-galloylglucoside)	1.36485	0.0281859	0.0673699	0.031091	-1.11561
306	Jasmolone glucoside	1.28963	0.0189022	0.0261835	0.0119876	-1.12711
55	5,7-dihydroxy-2-(2,3,4-trihydroxyphenyl)-4H-chromen-4-one	1.36485	0.0156618	0.0688123	0.031361	-1.1337
544	(2'E,4'Z,7'Z,8E)-Colnelenic acid	1.57211	0.00052313	0.597689	0.250711	-1.25337
270	Pyrophosphate	1.11878	0.0415149	0.263733	0.110418	-1.2561
554	Cortolone-3-glucuronide	1.50182	0.00386568	0.343821	0.142998	-1.26566
199	Luteolin	1.57577	0.00670776	3.42747	1.42124	-1.26999
138	Genistin	1.45173	0.00270389	0.207738	0.0847279	-1.29386
455	Traumatin	1.61557	8.17202e-05	0.171852	0.0661857	-1.37658
194	Cyanidin 3-glucoside	1.64612	0.00773681	0.404653	0.15218	-1.4109
267	5,7-dihydroxy-2-(4-hydroxyphenyl)-6-[3,4,5-trihydroxy-6-(hydroxymethyl)oxan-2-yl]-4H-chromen-4-one	1.32584	0.0212201	0.293692	0.103301	-1.50745
45	Isovitexin	1.37048	0.0101184	11.3536	3.96512	-1.51771
88	Leucyl-phenylalanine	1.43712	0.0169436	0.249322	0.0865366	-1.52663
332	Glucorhein	1.50898	0.00175429	0.21047	0.0727675	-1.53225
23	Cyclic GMP	1.2495	0.0153673	0.0723828	0.0246394	-1.55468
538	Malonic acid	1.32045	0.0408974	0.147656	0.04855	-1.6047
137	Leu-Leu-OH	1.47845	0.00239293	0.19877	0.0651443	-1.60939
308	Erythronic acid	1.56862	5.19017e-05	1.11056	0.349962	-1.66602
371	5,7,8-Trihydroxyflavanone 7-glucoside	1.38338	0.00731013	0.48442	0.148425	-1.70653
288	Menthadienyl acetate	1.49987	0.00374312	0.315534	0.0956909	-1.72134
320	Rhein 8-Glucoside	1.64576	0.0161071	0.128278	0.0365208	-1.81249
255	Genistein	1.5646	0.00807419	2.81349	0.755221	-1.89739
198	Lucernol	1.37143	0.0073835	0.0703026	0.0132932	-2.40289
66	Cyclic AMP	1.22224	0.0296506	0.133837	0.0201414	-2.73225

## Sheet: Table S3
Table S3. Differentially accumulated metabolites identified in leaves of 20% PEG-treated sweet sorghum compared with the control.
ID	Compound	VIP	P-value	Me-Control	Me-Treated	Log2FC (PEG_5 d /Control_5 d)
169	2,6-Dimethylaniline	1.53274	0.020335	0.000317173	1.67896	12.37
501	Prim-O-glucosylcimifugin	1.50021	0.0177131	6.04026e-05	0.256937	12.0545
542	Racecadotril	1.52464	0.0132504	0.000111983	0.259494	11.1782
214	Artonol B	1.55484	0.000315994	0.000317173	0.157132	8.95249
268	Eplerenone	1.46697	0.00151219	0.000824999	0.375374	8.82972
439	Zerumbone oxide	1.53475	1.51365e-05	0.0112095	2.08784	7.54115
475	2,2-Bis[4-(2,3-epoxypropoxy)phenyl]propane	1.4896	0.000107982	0.00218989	0.387859	7.46853
226	Motesanib	1.48091	0.00307764	0.0265384	4.40183	7.37388
378	LysoPC(20:0/0:0)	1.39004	0.0406995	0.00265641	0.339184	6.99645
494	Coniferin	1.32968	0.000101118	0.00770745	0.690829	6.48593
290	Annuolide A	1.43005	0.000656057	0.00898555	0.483347	5.74931
221	Nb-trans-Feruloylserotonin glucoside	1.2332	0.0319507	0.0115925	0.447976	5.27216
18	L-Proline	1.52493	0.00231867	3.36599	107.84	5.00171
473	Argininosuccinic acid	1.46593	0.00505776	0.0319353	0.884926	4.79233
191	Eugenitin	1.43443	0.0217557	0.0745289	1.94689	4.70723
133	Xylotriose	1.48851	0.00344406	0.248121	5.22927	4.3975
179	Afalanine	1.15566	0.0292992	0.114622	2.29527	4.32371
193	Abscisic acid	1.48125	0.00501204	0.0182287	0.326279	4.16182
457	Spathulenol	1.5416	2.54448e-12	0.34874	6.12326	4.13407
41	D-Phenylalanine	1.40762	0.0120447	3.2499	50.3989	3.95492
126	5-Aminopentanoic acid	1.54486	3.14612e-08	5.68248	81.8561	3.8485
344	Eriodictyol-7-O-glucoside	1.38191	0.0374638	0.238002	3.22568	3.76056
117	4-Methylumbelliferone	1.1217	0.00598315	0.260773	3.45703	3.72867
156	Methoxybrassitin	1.38046	0.00963178	0.0642252	0.80935	3.65555
23	Cyclic GMP	1.23477	0.0188829	0.0586719	0.693868	3.56392
139	3-O-Feruloylquinic acid	1.35045	0.0263304	0.767549	8.51311	3.47136
129	Valine	1.5569	2.53647e-07	0.520409	5.63428	3.43651
487	Xanthohumol E	1.51212	0.000511194	0.1304	1.37301	3.39633
450	4-Coumaroyl-2-hydroxyputrescine	1.25669	0.026471	0.0316507	0.309777	3.29092
535	Narirutin	1.42434	0.0118918	0.112433	0.990245	3.13872
265	Hesperetin 7-neohesperidoside	1.10794	0.000121047	0.0124854	0.100468	3.00843
182	Barlerin	1.09219	0.0154405	0.0796776	0.608725	2.93354
497	Febrifugine	1.46218	0.000497691	0.0413569	0.310675	2.90921
230	Ac-DL-Trp-OH	1.32058	0.0264896	0.0553675	0.414223	2.9033
52	Raffinose	1.50254	0.000591553	0.233683	1.70721	2.86901
60	Ginsenoside F3	1.35733	0.00308166	0.306932	2.19469	2.83803
541	N1-(2-Methoxy-4-methylbenzyl)-n2-(2-(pyridin-2-yl) ethyl)oxalamide	1.42836	0.000518759	0.0500544	0.350422	2.80752
503	N-Dealkylated tolterodine	1.52623	0.00030447	0.0196085	0.133202	2.76406
508	Hesperidin	1.36665	0.0063149	0.156699	1.05564	2.75206
29	L-Tyrosine	1.45924	0.00130794	0.141225	0.950996	2.75145
264	Methyl deacetylasperulosidate	1.49529	9.63148e-05	0.00826528	0.0539411	2.70625
240	Ganoderic acid A	1.34989	0.00388122	0.181267	1.12593	2.63493
175	Pinoresinol Diglucoside	1.44625	0.001076	0.0495027	0.305676	2.62642
387	Aesculetin	1.49297	0.00142764	0.176701	1.08934	2.62407
514	AICAR	1.35672	0.0249763	0.0175872	0.107371	2.61
103	Scopolin	1.32815	0.0490065	1.43492	8.37649	2.54537
250	Didymin	1.44851	7.53317e-06	0.0263807	0.15021	2.50943
271	Genipin	1.49127	5.88214e-05	0.330938	1.8814	2.50718
415	Licoflavonol	1.34097	0.00198089	0.0216282	0.122694	2.50408
295	6-Acetamidohexanoic acid	1.46077	0.0025104	0.10952	0.612318	2.48309
142	Hesperidin methylchalcone	1.44515	1.06979e-05	0.0282755	0.156333	2.467
222	Salidroside	1.48108	0.000807307	0.0530772	0.288583	2.44282
273	Paeonolide	1.53126	2.45559e-06	0.206955	1.10285	2.41384
72	L-Gulose	1.44663	0.000835105	0.112348	0.598389	2.41311
477	(7'R)-(+)-Lyoniresinol 9'-glucoside	1.49102	9.04137e-05	0.129051	0.677856	2.39304
223	Xanthohumol B	1.43091	0.0173863	0.0293753	0.151486	2.3665
161	Hypoxanthine	1.33878	0.00494667	0.48645	2.50515	2.36454
150	3-Hydroxyvaleric acid	1.29749	0.0160596	0.287861	1.44762	2.33023
419	(2E)-3-(4-hydroxy-3-methoxyphenyl)prop-2-enal	1.48423	0.000409493	0.105992	0.529552	2.32082
301	Fragransol D	1.40637	0.0135561	0.0311439	0.152983	2.29635
21	5-Feruloylquinic acid	1.4537	0.00053298	1.78878	8.62833	2.2701
249	Turanose	1.4186	0.00284575	3.27038	15.6691	2.26039
356	DL-Homocystine	1.21065	0.0364179	1.16209	5.51181	2.2458
470	Demeclocycline (hydrochloride)	1.39091	0.000276432	0.0429772	0.202599	2.23699
482	3,5-Dicaffeoyl-4-succinoylquinic acid	1.32927	0.00451727	0.782723	3.68317	2.23437
213	Albendazole sulfoxide	1.2309	0.0204308	0.0789156	0.363521	2.20366
159	alpha-Methylstyrene	1.55157	1.02731e-06	0.842886	3.83874	2.18722
157	L-Serine	1.41237	8.4041e-05	0.740659	3.37234	2.18687
381	3,4-Dimethoxyphenylacetic acid	1.53039	1.56612e-08	0.279399	1.25461	2.16685
181	Glicoricone	1.43229	0.0028336	0.16139	0.720348	2.15814
59	Ombuoside	1.48629	0.00058451	0.403539	1.76674	2.13031
87	L-Tryptophan	1.27443	0.0226149	0.731904	3.03422	2.0516
143	Tivozanib	1.31125	0.0136183	0.631057	2.54274	2.01054
166	Dopamine	1.36672	0.00801737	0.277742	1.11169	2.00093
343	Methyl 3,4-dihydroxybenzoate	1.43747	0.000899598	0.234474	0.903169	1.94557
291	Euphorbia Factor L2	1.4739	1.99582e-06	0.18743	0.721919	1.94548
309	Piperidine	1.40251	0.0035433	8.14672	30.6321	1.91075
185	Melezitose	1.075	0.021116	0.291287	1.09344	1.90836
31	L-Leucine	1.39213	0.00370345	5.34902	19.8369	1.89084
329	Picroside I	1.49575	7.29703e-05	0.60844	2.25556	1.8903
556	Linarin	1.28437	0.0103346	0.103129	0.381456	1.88707
245	Cis-Aconitic Acid	1.44643	0.000921802	0.171865	0.630684	1.87564
466	Levoglucosan	1.04549	0.0151	0.0428105	0.156797	1.87286
35	Chrysoeriol	1.5174	1.16508e-07	0.593779	2.17473	1.87284
109	Isoferulic acid	1.36204	0.00440524	1.00578	3.66159	1.86416
397	Homocitrulline	1.12994	0.000667074	0.0358786	0.130423	1.862
192	Sweroside	1.47319	1.70766e-06	0.431339	1.5591	1.85382
305	Xanthatin	1.45712	0.000700148	0.0467644	0.167665	1.8421
443	Helicin	1.31498	0.00475392	3.42538	12.1333	1.82463
148	DL-Threonine	1.388	6.18978e-05	0.434993	1.53962	1.82351
158	myo-Inositol	1.40052	0.000168578	2.74312	9.67563	1.81854
74	Patulin	1.37644	0.00306446	0.222858	0.780626	1.8085
436	D-Lactic acid	1.39741	0.00244486	1.64467	5.73141	1.80109
313	Acrivastine	1.301	0.000410489	0.418037	1.4541	1.79842
403	Citrinin	1.45901	0.0061231	0.296775	1.02621	1.78989
246	Loquatoside	1.17005	0.0452447	0.0242621	0.0833369	1.78025
70	Glutathionate(1-)	1.39319	0.00663802	1.51105	5.17536	1.77611
112	5,7-dihydroxy-2-(4-hydroxy-3,5-dimethoxyphenyl)-4H-chromen-4-one	1.412	0.000110071	0.501503	1.69991	1.76113
107	Mahaleboside	1.15269	0.0252587	0.253328	0.856268	1.75706
217	(-)-Camphoric acid	1.39147	0.000244977	0.589211	1.98106	1.74941
410	Glucovanillin	1.36214	0.00257312	3.48226	11.6153	1.73793
57	Phenylalanylproline	1.4278	0.00170669	0.126279	0.419399	1.73171
119	3,5-Dihydroxyacetophenone	1.35418	0.00285761	1.71952	5.69293	1.72717
373	D-Lyxose	1.38279	0.00197001	0.240816	0.788542	1.71126
152	1-deoxy-1-(N6-lysino)-D-fructose	1.37284	0.00163523	0.78015	2.52459	1.69422
540	(7'S,8'S)-4,7'-Epoxy-3,8'-bilign-7-ene-3',5-dimethoxy-4',9,9'-triol 4'-glucoside	1.51219	0.000416865	0.191547	0.615899	1.68499
360	3,4,5-Trimethoxycinnamic acid	1.19873	0.00446989	0.133912	0.428455	1.67786
254	Hydroxytanshinone	1.47942	0.0031662	0.234587	0.749244	1.67532
237	Acetophenone	1.42119	0.00290504	0.269489	0.854614	1.66505
538	Malonic acid	1.08319	0.0100311	0.287787	0.911913	1.6639
278	Dihydrocoriandrin	1.45867	0.00528582	0.49553	1.55998	1.65448
355	Apiopaeonoside	1.39986	0.00290677	0.224322	0.705641	1.65337
316	3-O-Caffeoyl-4-O-methylquinic acid	1.50783	1.40787e-07	0.387339	1.20991	1.64323
566	Shogaol	1.21295	0.0300711	0.0730128	0.227662	1.64067
502	3-Hydroxymethylglutaric acid	1.35134	0.00244071	1.16143	3.60268	1.63317
10	4-Hydroxybenzoic acid	1.26997	0.00157908	74.4519	230.054	1.62759
328	Desmethylxanthohumol	1.33816	0.00975369	0.319389	0.974446	1.60927
27	3-Hydroxycinnamic acid	1.35186	0.000381649	2.91038	8.77482	1.59216
484	Diosbulbin B	1.52625	7.83641e-10	0.0632289	0.19005	1.58772
334	Eleutheroside E	1.03731	0.0153079	0.0697655	0.204563	1.55196
281	Melibiose	1.42477	2.48326e-05	112.868	330.482	1.54994
505	Carbadox	1.26186	0.00418516	0.0787037	0.229678	1.54511
292	Desglucocoroloside	1.17484	0.00318902	0.0262904	0.0754179	1.52037
472	L-Lactic acid	1.31724	0.00504302	1.70381	4.80147	1.49472
458	Spinosin	1.47901	0.000658691	0.644991	1.80568	1.48519
543	Alpha-Lactose	1.05653	0.0408463	0.402055	1.12357	1.48262
516	5-(3',4'-Dihydroxyphenyl)-gamma-valerolactone	1.5222	6.5114e-05	0.711637	1.98708	1.48143
146	Sucrose	1.19	0.00350117	0.30467	0.840278	1.47
511	RO1138452	1.22667	0.00699969	0.400364	1.09492	1.46362
160	Hydrojuglone glucoside	1.30105	0.00690827	0.108433	0.295369	1.45144
163	3-Methyl-1-(2,4,6-trihydroxyphenyl)-1-butanone	1.3474	0.000362634	0.0831595	0.226084	1.44572
131	Taurocholic acid (sodium)	1.14741	0.0077933	0.555119	1.50713	1.44291
145	Physalin K	1.38009	0.0141567	0.60487	1.63608	1.44094
220	D-Glucaric acid	1.32261	0.000460614	0.142144	0.381587	1.43554
314	(R)-Heraclenol 2'-(3-methylbutanoate)	1.35284	0.0121159	0.180723	0.478426	1.42466
524	Lithospermoside	1.40218	4.98615e-05	5.37229	13.9683	1.40451
347	Biorobin	1.36502	0.00311616	0.21459	0.555427	1.37855
272	LysoPC(18:0)	1.10631	0.02893	2.33016	5.99706	1.37201
90	trans-Ferulic acid	1.18828	0.0052495	0.558178	1.42785	1.36383
177	D-Maltose	1.16291	0.00663955	0.128571	0.324338	1.35504
97	Vanillic acid	1.28287	0.00281861	0.587861	1.48162	1.33493
489	D-Ribonolactone	1.19738	0.00562724	0.252529	0.634036	1.33363
558	Glycylalanylprolylmethionylphenylalanylvalinamide	1.23202	0.00623856	0.256339	0.643501	1.32811
128	Flavin Adenine Dinucleotide	1.21021	0.0153949	1.07398	2.67545	1.32789
44	2-Hydroxycinnamic acid	1.27607	0.00108003	0.398884	0.975222	1.31682
546	Blebbistatin	1.24224	0.00208866	19.6227	47.6095	1.28976
54	Trehalose	1.39347	7.22271e-05	214.251	519.777	1.27873
12	Monomethyl fumarate	1.34732	0.000332694	4.72438	11.4	1.27859
62	Biocytin	1.18294	0.00434008	0.532205	1.27817	1.27084
53	4-Hydroxystyrene	1.26468	0.000755082	33.1413	79.5549	1.26402
348	trans-Aconitic acid	1.33352	0.000466517	15.7234	37.3678	1.26332
50	D-(+)-Mannose	1.26225	0.00581117	0.353034	0.834598	1.24888
531	Glucaric acid	1.17799	0.00495109	3.63533	8.50155	1.24127
121	Malvidin 3-glucoside	1.24572	0.00336368	0.420576	0.96315	1.22564
331	N-Acetylglutamic acid	1.09633	0.00790851	0.0938353	0.214477	1.1954
84	Vanillin	1.17268	0.0207452	0.270516	0.609732	1.19262
519	D-Alanine	1.25402	0.00131774	5.39312	12.0843	1.17246
98	Apigenin-7-O-rutinoside	1.44671	3.49845e-05	1.59328	3.55584	1.16394
224	Gluconolactone	1.11327	0.0140384	3.66754	8.11389	1.15819
42	L-Glutamic acid	1.26711	0.00201416	0.182212	0.402071	1.14558
47	3,3,5-triiodo-L-thyronine-beta-D-glucuronoside	1.2997	0.000753916	0.794975	1.73906	1.14183
2	Dimethadione	1.17889	0.00729034	0.958541	2.07769	1.12933
51	Maleic acid	1.24997	0.00128729	0.108066	0.232549	1.11606
38	Protein serine	1.48153	5.49685e-07	19.0909	40.9493	1.10562
85	Alpha-D-Glucose	1.28165	0.00144686	0.0181626	0.0389354	1.10095
446	Gentiopicroside	1.05221	0.0147348	0.13677	0.290681	1.10011
231	Flavin Mononucleotide	1.22103	0.0054683	3.31151	7.00812	1.08769
235	Saponarin	1.18521	0.0129988	5.29641	11.1994	1.08154
414	1,4,5-Naphthalenetriol	1.44102	6.4414e-05	0.455737	0.958946	1.08034
517	EGFR-IN-12	1.12134	0.00865536	10.0023	20.9683	1.07325
79	Glyceraldehyde	1.23088	0.00248419	0.505942	1.03687	1.06787
8	Glyoxylic acid	1.19582	0.0033632	0.433751	0.876534	1.03519
28	Guanosine	1.09564	0.0123267	0.0654266	0.132064	1.01494
483	Deoxyelephantopin	1.34133	6.86495e-05	0.507277	1.02257	1.01329
244	m-chlorophenylpiperazine (m-CPP)	1.36908	0.000146532	0.164827	0.331862	1.01135
218	Aspartyl-Tyrosine	1.4068	0.000119529	6.35929	11.1178	1.00964
306	Jasmolone glucoside	1.38855	0.000176582	0.637327	0.312481	-1.02827
372	(R)-2-Acetoxy-p-mentha-1,8-diene	1.20881	0.00600499	0.333232	0.162542	-1.03571
553	LysoPE(18:2(9Z,12Z)/0:0)	1.0067	0.0308547	3.05848	1.4395	-1.08725
303	(alpha-D-mannosyl)7-beta-D-mannosyl-diacetylchitobiosyl-L-asparagine, isoform A (protein)	1.42062	6.17909e-05	3.58515	1.68104	-1.09268
308	Erythronic acid	1.46989	3.97691e-05	7.08851	3.32327	-1.09288
241	LysoPC(18:2(9Z,12Z))	1.25684	0.00692666	9.55085	3.97947	-1.26305
259	N-Jasmonoylisoleucine	1.17811	0.00556005	0.36677	0.142804	-1.36084
492	7,8-Dihydroneopterin	1.4032	3.95109e-05	0.783931	0.294214	-1.41386
327	D-Sedoheptulose 7-phosphate	1.19883	0.0121983	0.454487	0.158521	-1.51956
289	N-(p-Hydroxyphenethyl)actinidine	1.38182	0.0042024	1.0468	0.349181	-1.58394
225	3-Octanol glucoside	1.39754	8.47146e-05	3.77634	0.806595	-2.22707
364	Ajmalicine	1.21022	0.0297079	0.330959	0.0678041	-2.28721
548	Isolariciresinol 9'-O-alpha-L-arabinofuranoside	1.45087	0.000666216	0.453158	0.0807228	-2.48897

## Sheet: Table S4
Table S4. The statistics of results by mapping the RNA-seq data to sorghum reference genome sequence.
Sample_name	Total_reads (bp)	Unique_mapped (%)	Multiple_mapped (%)	Unmapped (%)
C6S-1	35000569	94.73	2.52	2.75
C6S-2	35024842	94.22	2.96	2.82
C6S-3	35001621	94.94	2.5	2.56
C6L-1	35026516	94.93	2.61	2.46
C6L-2	35020992	94.86	2.49	2.65
C6L-3	34998587	94.97	2.63	2.4
O6S-1	35017829	95.23	2.2	2.57
O6S-2	35025890	95.11	2.47	2.42
O6S-3	35020059	94.86	2.1	3.04
O6L-1	35006640	95.08	2.61	2.31
O6L-2	35009011	95.34	2.18	2.48
O6L-3	35028082	95.37	2.31	2.32
C48S-1	35015064	95.44	2.13	2.43
C48S-2	35018936	95.39	2.14	2.47
C48S-3	35022507	95.21	2.11	2.68
C48L-1	35016054	95.76	2.15	2.09
C48L-2	34999166	95.62	2.1	2.28
C48L-3	35008649	95.55	2.01	2.44
O48S-1	35028532	94.99	2.05	2.96
O48S-2	35024818	95.06	2.1	2.84
O48S-3	35020266	95.31	2.11	2.58
O48L-1	35003086	95.24	1.99	2.77
O48L-2	35012227	95.68	2.02	2.3
O48L-3	35002677	95.57	2.04	2.39

## Sheet: Table S5
Table S5. Functional annotation of new genes that cannot map to reference genome sequence.
Item	Count	Percentage
All	18632	1
Annotation	14754	0.7919
KEGG	3701	0.1986
Pathway	3104	0.1666
Nr	14706	0.7893
Uniprot	14273	0.766
GO	9945	0.5338
KOG	5877	0.3154
Pfam	9661	0.5185
TF	508	0.0273

## Sheet: Table S6
Table S6. The expression change of DEGs related to sugar metabolism in stems after 20% PEG treatment for 6 h.
Sugar species	Gene ID	Log2 value	P value	up/down	annotation
trehalose biosynthesis	SORBI_3002G188500	1.2505	0.00904009	Up	trehalose-6-phosphate synthase 9
	SORBI_3002G194700	1.20757	0.0372153	Up	trehalose-6-phosphate synthase 6
sucrose metabolism	SORBI_3004G004800	2.95684	0.0013689	Up	invertase
strach degradation	SORBI_3001G508800	1.24032	0.0316646	Up	beta-amylase 1

## Sheet: Table S7
Table S7. The expression change of DEGs related to sugar metabolism in stems after 20% PEG treatment for 48 h.
Sugar species	Gene ID	Log2 value	P value	up/down	annotation
raffinose synthesis	SORBI_3002G075800	5.95308	3.80006e-42	Up	raffinose synthase 2
	SORBI_3001G044800	3.26683	1.85598e-07	Up	raffinose synthase 2
	SORBI_3010G057400	2.02374	0.000723473	Up	raffinose synthase 6
	SORBI_3010G057300	1.35928	0.00862661	Up	raffinose synthase 6
trehalose biosynthesis	SORBI_3004G325900	3.2265	7.88229e-11	Up	trehalose-6-phosphate synthase 11
	SORBI_3002G194700	2.99004	1.12211e-10	Up	trehalose-6-phosphate synthase 6
	SORBI_3007G126100	2.57198	1.34587e-10	Up	trehalose-6-phosphate synthase 9
	SORBI_3002G188500	1.93705	3.08369e-07	Up	trehalose-6-phosphate synthase 9
	SORBI_3009G198900	1.01736	0.00105824	Up	trehalose-6-phosphate synthase 7
	SORBI_3009G200200	-1.55452	4.4127e-09	Down	trehalose-6-phosphate synthase 1
	SORBI_3003G284700	1.1015	8.78672e-05	Up	trehalose-6-phosphate phosphatase 7
	SORBI_3001G303900	-1.3615	1.77034e-07	Down	trehalose-6-phosphate phosphatase 2
sucrose metabolism	SORBI_3010G072300	2.17282	5.00301e-10	Up	sucrose synthase 1
	SORBI_3001G344500	2.02778	0.0230341	Up	sucrose synthase 2
	SORBI_3001G378300	1.49256	0.00710277	Up	sucrose synthase 4
	SORBI_3004G004800	1.57244	2.26105e-07	Up	invertase
	SORBI_3004G166700	-3.39528	4.87737e-15	Down	invertase
	SORBI_3006G160700	-2.56898	1.46194e-13	Down	invertase 1
strach degradation	SORBI_3007G156500	2.14059	0.0142773	Up	alpha-amylase 3D
	SORBI_3003G276400	-1.4439	2.41393e-10	Down	alpha-amylase 3

## Sheet: Table S8
Table S8. The expression change of DEGs related to sugar metabolism in leaves after 20% PEG treatment for 6 h.
Sugar species	Gene ID	Log2 value	P value	up/down	annotation
raffinose biosynthesis	SORBI_3002G075800	3.22471	8.61687e-06	Up	raffinose synthase 2
	SORBI_3007G219900	-1.31938	0.0436341	Down	raffinose synthase 1
trehalose biosynthesis	SORBI_3001G353300	2.08005	0.0153655	Up	trehalose-6-phosphate phosphatase 9
	SORBI_3007G124200	1.20264	2.33737e-09	Up	trehalose-6-phosphate phosphatase 6
	SORBI_3004G232900	-2.31363	0.00149349	Down	trehalose-6-phosphate phosphatase 4
	SORBI_3002G381400	-4.0599	0.00826325	Down	trehalose-6-phosphate phosphatase 3
sucrose metabolism	SORBI_3005G089600	1.06911	0.00134002	Up	sucrose-phosphate synthase 5
	SORBI_3003G403300	1.11934	0.000195743	Up	sucrose-phosphate synthase
	SORBI_3004G004800	3.51237	3.46994e-05	Up	invertase
	SORBI_3001G344500	-1.69307	5.8791e-08	Down	sucrose synthase 2
strach degradation	SORBI_3003G276400	1.73828	1.23165e-06	Up	alpha-amylase 3
	SORBI_3002G190500	-2.18815	0.00405788	Down	alpha-amylase A
	SORBI_3004G309000	-2.43359	0.0194381	Down	alpha-amylase
	SORBI_3001G226600	10.1693	1.39948e-08	Up	beta-amylase 1
	SORBI_3001G508800	2.16078	1.60664e-07	Up	beta-amylase 1

## Sheet: Table S9
Table S9. The expression change of DEGs related to sugar metabolism in leaves after 20% PEG treatment for 48 h.
Sugar species	Gene ID	Log2 value	P value	up/down	annotation
raffinose biosynthesis	SORBI_3002G423600	2.34288	0.00216424	Up	galactinol synthase 2
	SORBI_3001G391300	1.33635	0.000462353	Up	galactinol synthase 2
	SORBI_3002G075800	8.00826	5.47473e-83	Up	raffinose synthase 2
	SORBI_3001G044800	4.48235	4.1267e-34	Up	raffinose synthase 2
	SORBI_3010G057400	3.06987	4.54743e-07	Up	raffinose synthase 6
	SORBI_3010G057300	1.73241	7.16089e-05	Up	raffinose synthase 6
	SORBI_3003G052300	1.09084	0.000663798	Up	raffinose synthase
	SORBI_3007G219900	-2.42439	2.85022e-05	Down	raffinose synthase 1
trehalose biosynthesis	SORBI_3004G325900	2.27072	5.01013e-08	Up	trehalose-6-phosphate synthase 11
	SORBI_3002G194700	1.73838	9.70439e-08	Up	trehalose-6-phosphate synthase 6
	SORBI_3001G450800	1.30645	0.000323127	Up	trehalose-6-phosphate synthase 6
	SORBI_3003G296000	-2.08521	3.79587e-20	Down	trehalose-6-phosphate synthase 2
	SORBI_3009G200200	-2.16041	4.66442e-06	Down	trehalose-6-phosphate synthase 1
	SORBI_3001G353300	3.52893	6.28822e-12	Up	trehalose-6-phosphate phosphatase 9
sucrose metabolism	SORBI_3009G233200	1.12374	1.07514e-05	Up	sucrose-phosphate synthase 4
	SORBI_3003G403300	-1.28456	0.000306467	Down	sucrose-phosphate synthase
	SORBI_3004G151800	-1.35997	2.99041e-05	Down	sucrose-6-phosphatase 1
	SORBI_3006G255500	3.78752	4.35966e-05	Up	beta-fructofuranosidase 5
	SORBI_3004G004800	1.32015	0.00381897	Up	invertase
	SORBI_3006G160700	-1.24571	4.77299e-10	Down	beta-fructofuranosidase 1
	SORBI_3004G166700	-1.89275	4.8782e-06	Down	beta-fructofuranosidase
	SORBI_3003G440900	-2.92376	0.000244152	Down	beta-fructofuranosidase 4
	SORBI_3001G344500	2.3256	0.000360004	Up	sucrose synthase 2
	SORBI_3001G378300	1.87362	1.50006e-05	Up	sucrose synthase 4
	SORBI_3010G072300	1.78768	4.65021e-06	Up	sucrose synthase 1
strach degradation	SORBI_3004G309200	5.08952	0.000198851	Up	alpha-amylase
	SORBI_3004G309000	2.66823	0.00347866	Up	alpha-amylase
	SORBI_3001G226600	8.85476	4.18681e-98	Up	beta-amylase 1
	SORBI_3001G508800	2.80429	8.85152e-26	Up	beta-amylase 1
	SORBI_3001G293800	-1.60934	1.77914e-12	Down	beta-amylase 3
	SORBI_3002G329500	-1.98756	0.00161904	Down	beta-amylase
	SORBI_3002G329400	-2.36783	1.58329e-17	Down	beta-amylase

## Sheet: Sheet10
Table S10. The expression change of DEGs related to amino acid biosynthesis in stems after 20% PEG treatment for 48 h.
Amino acid species	Gene ID	Log2 value	P value	up/down	annotation
proline biosynthesis	SORBI_3003G356000	3.20847	4.92997e-17	Up	delta-1-pyrroline-5-carboxylate synthase 2
leucine and valine biosynthesis	SORBI_3001G447500	2.92826	5.17469e-05	Up	branched-chain-amino-acid aminotransferase 2
	SORBI_3006G275800	-1.77717	7.66444e-14	Down	isopropylmalate dehydrogenase
serine biosynthesis	SORBI_3006G243400	-1.07638	0.0092422	Down	3-phosphoglycerate dehydrogenase 3
	SORBI_3010G214100	-1.50009	8.13442e-09	Down	3-phosphoglycerate dehydrogenase 3
arginine biosynthesis	SORBI_3008G083400	-1.40172	6.68136e-07	Down	argininosuccinate synthase
glutamate biosynthesis	SORBI_3001G059100	-1.16869	3.91836e-10	Down	glutamate synthase

[truncated: 3 more sheets: Table S11, Table S12, Table S13]
